# Supplementary material for: Assessment of the Early Detection of Anosmia and Ageusia Symptoms in COVID-19 on Twitter: Retrospective Study
Source: JMIR Infodemiology. 2023 Sep 25;3:e41863. doi: 10.2196/41863 (PMC10521907; doi:10.2196/41863)
Supplement: Multimedia Appendix 1 [file infodemiology_v3i1e41863_app1.xlsx]

## Sheet: Feuil1
Table S1. List of anosmia and ageusia related keywords for the extraction.
Anosmia related terms		Agueusia related terms
FR	EN	FR	EN
anosmie	anosmia	agueusie	ageusia
odeur	smell	goût	taste
odorat	sense of smell	gustatif	gustative
olfactif	olfactive
sens plus	can’t smell anymore
sens rien	smell nothing
